# Supplementary material for: Cooking Skills and Associated Variables in Public University Students from Northeast Brazil
Source: Nutrients. 2025 May 8;17(10):1606. doi: 10.3390/nu17101606 (PMC12113868; doi:10.3390/nu17101606)
Supplement: Supplementary file 1 [file nutrients-17-01606-s001.zip]

Archive with 1 entries (1 files):
- nutrients-3600577-supplementary.pdf
